# Supplementary material for: Synthesis, Thermal and Mechanical Properties of Fully Biobased Poly (hexamethylene succinate-co-2,5-furandicarboxylate) Copolyesters
Source: Polymers (Basel). 2023 Jan 13;15(2):427. doi: 10.3390/polym15020427 (PMC9866186; doi:10.3390/polym15020427)
Supplement: Supplementary file 1 [file polymers-15-00427-s001.zip]

Archive with 1 entries (1 files):
- polymers-2128557-supplementary.pdf
